# Supplementary material for: Ethanol Induces Extracellular Vesicle Secretion by Altering Lipid Metabolism through the Mitochondria-Associated ER Membranes and Sphingomyelinases
Source: Int J Mol Sci. 2021 Aug 5;22(16):8438. doi: 10.3390/ijms22168438 (PMC8395151; doi:10.3390/ijms22168438)
Supplement: Supplementary file 1 [file ijms-22-08438-s001.zip]

Archive with 1 entries (1 files):
- ijms-1298239-supplementary.pdf
